# Supplementary material for: Serial mutational tracking in surgically resected locally advanced colorectal cancer with neoadjuvant chemotherapy
Source: Br J Cancer. 2018 Aug 3;119(4):419–23. doi: 10.1038/s41416-018-0208-5 (PMC6134007; doi:10.1038/s41416-018-0208-5)
Supplement: Supplementary file 2 — Supplementary Table1 [file 41416_2018_208_MOESM2_ESM.xlsx]

## Sheet: Sheet1
Table S1. Clinical data of nine locally advanced colorectal cancer patients for serial mutational analysis
Case No.	age	gender	location of parimary tumor	location of local invasion	distant metastasis	chemotherapy regimen	molecular targeted agent	course of chemotherapy	RECIST response	T stage	UICC Stage	site of recurrece	pathological response grade
1	54	male	left	bladder	none	FOLFOX	panitumumab	2	PR	4b	3c		1a
2	68	male	right	retroperitoneum	peritoneum	FOLFOX	panitumumab	5	PR	4a	4b	spleen	1b
3	62	female	left	sacrum	none	FOLFOX	panitumumab	6	PR	4b	3c		2
4	64	female	left	retroperitoneum	lung	CAPOX	bevacitumab	4	PR	4a	4a		2
5	81	male	left	bladder	liver	FOLFOX	none	1	SD	4b	4a	liver	1b
6	66	male	left	prostate	none	SOX	panitumumab	3	PR	4b	3c		2
7	73	female	left	uterus	none	FOLFOX	none	2	PR	4b	3c		1a
8	61	male	left	sacrum, bladder	none	FOLFOX	none	5	PR	4b	4a		2
9	70	female	left	prostate	none	FOLFOX	none	6	PR	4b	3c	retroperitoneum	1b
10	71	male	left	prostate	none	CAPOX	cetuximab	4	PR	4b	3c		2
Abbreviations: FOLFOX, oxaliplatin, fluorouracil, and leucovorin therapy; CAPOX, oxaliplatin and capecitabine therapy; SOX, oxaliplatin and S-1 therapy; RECIST, Response Evaluation Criteria in Solid Tumours; PR, partial response; UICC, Uion for International Cancer Control.
