# Supplementary material for: Serial mutational tracking in surgically resected locally advanced colorectal cancer with neoadjuvant chemotherapy
Source: Br J Cancer. 2018 Aug 3;119(4):419–23. doi: 10.1038/s41416-018-0208-5 (PMC6134007; doi:10.1038/s41416-018-0208-5)
Supplement: Supplementary file 3 — Supplementary Table2 [file 41416_2018_208_MOESM3_ESM.xlsx]

## Sheet: Sheet1
	Table S2. The list of 47 cancer associated gene for serial mutational tracking
	gene
	ABL1
	AKT1
	ALK
	AR
	ATM
	BRAF
	CDKN2A
	CSF1R
	CTNNB1
	EGFR
	ERBB2
	ERBB4
	FANCA
	FANCC
	FANCF
	FANCG
	FGFR1
	FGFR2
	FGFR3
	FLT3
	HRAS
	IDH1
	IDH2
	JAK2
	JAK3
	KIT
	KRAS
	MAP2K1
	MAP2K2
	MAP2K4
	MET
	NOTCH1
	NPM1
	NRAS
	PDGFRA
	PIK3CA
	PIK3R1
	PTEN
	RET
	RUNX1
	SMAD4
	SMO
	SRC
	STK11
	TP53
	VHL
	WT1
