# Supplementary material for: Serial mutational tracking in surgically resected locally advanced colorectal cancer with neoadjuvant chemotherapy
Source: Br J Cancer. 2018 Aug 3;119(4):419–23. doi: 10.1038/s41416-018-0208-5 (PMC6134007; doi:10.1038/s41416-018-0208-5)
Supplement: Supplementary file 4 — Supplementary Table3 [file 41416_2018_208_MOESM4_ESM.xlsx]

## Sheet: Sheet1
Table S3. Coverage of the sequence analysis in each sample
Sample No	Type of sample	Depth
		mean coverage	>10x fraction	>20x fraction	>30x fraction	>50x fraction	>100x fraction
1	biopsy	3177.27	0.801335	0.768896	0.754554	0.735919	0.683573
1	normal	21602.4	0.912659	0.910222	0.909068	0.908022	0.905779
1	primary tumour	19351	0.911484	0.910287	0.908669	0.906717	0.904356
2	biopsy	1284.29	0.857013	0.804743	0.766621	0.728262	0.68065
2	normal	22445.2	0.913436	0.910298	0.908723	0.908324	0.907267
2	primary tumour	22865	0.91349	0.910686	0.909219	0.908324	0.906534
2	metastatic tumour	26108.4	0.915862	0.91322	0.912131	0.910287	0.907742
3	biopsy	15560	0.907753	0.906761	0.906372	0.904809	0.89877
3	normal	22830.8	0.913608	0.911258	0.908303	0.906469	0.906211
3	primary tumour	21438.4	0.914439	0.91129	0.907699	0.906394	0.905035
4	biopsy	7527.1	0.884545	0.867204	0.86109	0.856819	0.846574
4	normal	19084	0.91157	0.908551	0.906523	0.905445	0.903558
4	primary tumour	28021	0.912649	0.911441	0.910783	0.910093	0.908216
4	plasma	8504.4	0.900549	0.897713	0.896375	0.891005	0.88145
5	biopsy	7131.92	0.876295	0.874732	0.872942	0.872629	0.868995
5	normal	21154.3	0.91501	0.910179	0.909155	0.907925	0.906545
5	primary tumour	25841.2	0.904755	0.895804	0.888708	0.881569	0.874139
5	metastatic tumour	26641.4	0.915744	0.911786	0.910697	0.908572	0.906717
6	biopsy	7854.33	0.9062	0.903159	0.900096	0.894089	0.883003
6	normal	22850.4	0.914795	0.911937	0.910751	0.909176	0.908367
6	primary tumour	22633.9	0.914903	0.911484	0.909877	0.907871	0.906415
6	plasma	4011.23	0.901369	0.894984	0.892633	0.884502	0.862578
7	biopsy	18131.1	0.90799	0.907311	0.906793	0.905564	0.903094
7	normal	21404.5	0.913565	0.91101	0.907677	0.906858	0.902091
7	primary tumour	16133.7	0.905143	0.904097	0.902576	0.901379	0.895696
8	biopsy	8990.24	0.796687	0.759018	0.746724	0.727227	0.699824
8	normal	26409.3	0.920575	0.916509	0.914417	0.911333	0.909877
8	primary tumour	6991.33	0.796795	0.736566	0.709444	0.688954	0.653701
9	biopsy	13873.7	0.907602	0.905801	0.903655	0.898888	0.892935
9	normal	15481.1	0.904442	0.90359	0.900991	0.89878	0.888751
9	primary tumour	13648.3	0.887802	0.883596	0.880027	0.873707	0.853422
10	biopsy	16402.2	0.909252	0.907149	0.906814	0.905218	0.902123
10	normal	19753.7	0.908594	0.907613	0.907429	0.906092	0.902576
10	primary tumour	17192.2	0.908098	0.907591	0.905671	0.904021	0.898403
